# Supplementary material for: Shellac Gum/Carrageenan Alginate-Based Core–Shell Systems Containing Peppermint Essential Oil Formulated by Mixture Design Approach
Source: Gels. 2021 Oct 3;7(4):162. doi: 10.3390/gels7040162 (PMC8544295; doi:10.3390/gels7040162)
Supplement: Supplementary file 1 [file gels-07-00162-s001.zip]

Archive with 1 entries (1 files):
- gels-1382476-supplementary.pdf
